# Supplementary material for: Investigations of Diclofenac Sorption on Intact and Modified Chlorella vulgaris Biomass with pH-Switchable Desorption
Source: Int J Mol Sci. 2026 Jan 30;27(3):1413. doi: 10.3390/ijms27031413 (PMC12898283; doi:10.3390/ijms27031413)
Supplement: Supplementary file 1 [file ijms-27-01413-s001.zip]

Archive with 1 entries (1 files):
- ijms-4042697-supplementary.pdf
